# Supplementary material for: The development and testing of the TTU food cue reactivity image bank
Source: Int J Obes (Lond). 2025 Jul 26;49(10):2019–25. doi: 10.1038/s41366-025-01856-9 (PMC12532690; doi:10.1038/s41366-025-01856-9)
Supplement: Supplementary file 2 — Supplementary Table 1 [file 41366_2025_1856_MOESM2_ESM.xlsx]

## Sheet: Sheet1
Pair	Shape Match	Color Match	Complexity Match	Size Match	Food Appeal	Object Appeal
Mean	51.5132	61.2868	45.8902	50.1969	4.48429	3.29479
1	76.3962	66.4906	61.375	58.25	4.04082	2.93878
2	70.1132	47.2453	49.3125	56.125	4.69388	2.67347
3	33.7547	74.2453	39.3333	24.6458	3.69388	4.06122
4	71.2453	73.1887	62.8958	71.0208	4.81633	3.38775
5	73.3774	69	58.6667	36.1458	5.30612	2.5102
6	68.7547	68.8491	63.8125	64.875	2.95918	2.53061
7	76.1509	55.434	56.6042	63.9375	4.22449	3.06122
8	60.8302	62.2264	45.1458	42.3125	4.34694	3.08163
9	80.5849	65.1321	68.8958	70.625	4.10204	2.57143
10	16.8679	80.6981	30.4792	25.5625	5.4898	3.08163
11	75.6604	80.9623	54.6458	38.8958	5.08163	2.83674
12	83.6226	69.2642	75.7083	78.25	4.16326	3.67347
13	62.5472	71.4528	58.0417	62.375	4.14286	3.63265
14	65.7547	64.9245	48.2083	54.1667	5.2449	3.4898
15	69.3962	72.3208	38.375	44.0625	3.18367	3.38775
16	75.3396	45.9811	43.875	61.9167	3.12245	3.32653
17	59.717	76.4151	47.8125	54.6875	3.42857	2.85714
18	37.0943	62.6038	30.6458	40.8958	3.69388	2.71429
19	84.4906	75.6792	66.9167	61.9792	4.55102	2.87755
20	69.1321	70.1698	69.5833	62.8542	4.91837	2.71429
21	55.1887	71.9245	34.9583	50.5	4.85714	2.93878
22	79.5283	71.9057	65.8542	66.9167	3.79592	2.67347
23	73.2075	48.0566	68.6042	65.7917	3.89796	3.53061
24	64.3585	42.7925	50.7708	74.9375	4.30612	3.06122
25	78.1698	79.7925	73	24.1667	4.40816	4.71429
26	70.0566	80.2075	68.2708	78.0833	3.02041	3.16326
27	85.8302	84.6038	78.4375	79.9167	3.89796	2.93878
28	58.7925	76.6415	62.8542	55.3125	4.22449	4.04082
29	61.5094	78.8113	51.5	57.5	3.85714	3.34694
30	42.3585	41.3774	42.2292	37.6458	3.4898	2.97959
31	65.9434	37.2264	36.625	57.9583	4.02041	4.16326
32	59.0755	67.1887	63.6667	69.7083	3.97959	3.14286
33	63.8113	59.434	48.1042	70.2708	5	4.36735
34	81.1509	87.6792	76.7708	77.3958	3.93878	4.44898
35	44.434	82.8679	56.9167	68.3333	2.95918	2.81633
36	68.1509	37.1321	43.0833	46.4583	4.40816	2.89796
37	59.4906	56.0943	43.8958	64	5.42857	2.44898
38	86.7358	60.4151	66.8542	77.4792	4.7551	4.04082
39	48.3774	66.9811	38.7917	47.0208	3.71429	2.38775
40	80.9811	51.5283	66.0208	58.3542	4.59184	2.53061
41	28.6604	55	22.9167	31.375	4.04082	2.77551
42	76.6604	55.1132	55.2708	53.9375	3.87755	2.95918
43	67.1132	36.0566	50.0208	47.375	3.73469	3.83674
44	65.3019	65.6792	50.9167	52.8542	3.81633	2.16326
45	87.0755	79.1132	69.7708	73.8333	5.06122	3.5102
46	39.5283	37.7358	35.1667	48.2292	4.57143	2.34694
47	75.8868	66.1321	59.6458	79.5833	4.14286	2.77551
48	44.9057	51.6038	40.1458	46.7708	4.91837	3.02041
49	28.7547	66.9434	38.7083	51.625	5.53061	4.12245
50	72.4151	79.3019	62.5208	75.1875	3.42857	3.71429
51	71.1698	57.8302	60.5833	83.6042	4.18367	2.95918
52	73.8868	69.2264	64.1667	79.3542	3.38775	2.65306
53	43.9245	73.6792	57.5417	67.1042	3.69388	2.7551
54	90.1509	64	70.4375	62.4583	5.12245	3.26531
55	83.8302	68.3774	74.0833	73.0833	4.85714	3.02041
56	84.5283	66.4151	68.6042	72.375	5.10204	2.4898
57	84.6792	62.4906	73.5	74.5833	4.55102	2.61225
58	83.1132	82.5283	71.6042	42.9167	4.28571	2.85714
59	92	86.4528	75.9583	63.5208	5	3.42857
60	81.8679	42.4151	71.5208	40.9583	3.53061	3.46939
61	43.5849	25.7924	26.7083	37.0625	5.06122	2.59184
62	75.1887	28.434	58	56.3333	5.2449	2.55102
63	44.5283	55.7358	38.3125	26.1458	4.06122	2.65306
64	54.3019	65.3585	33.75	50.4167	3.44898	3.46939
65	34.6226	65.3396	35.8125	28.2917	3.67347	2.93878
66	42.0377	73.4528	37.125	50.5625	3.91837	2.67347
67	44.6604	66.9245	54.8542	60.8333	4.4898	2.91837
68	71.4151	74.6226	70.9167	83.6667	3.95918	2.73469
69	62.1698	74.6415	66.375	79.1667	3.20408	2.59184
70	64.8679	74.9623	71.5833	74.5625	3.95918	3.42857
71	77.566	64.5094	65.4792	76.9583	4.02041	2.87755
72	36.3207	84.0377	48.9375	67.7708	5.12245	4.83674
73	61.0755	28.2453	42.75	47.625	4.16326	3.08163
74	68.6604	41.5472	50.5625	54.9792	4.22449	2.55102
75	59.1509	13.2264	40.1875	55.9375	4.40816	3.16326
76	38.5094	57.5472	34.4375	43.7708	4.97959	2.34694
77	28.8491	64.6226	30.125	47.6667	4.93878	2.73469
78	70.0566	69.283	51.9583	59.6875	3.34694	2.71429
79	38.283	73.9434	37.9375	46.875	5.14286	2.89796
80	25.6415	78.5472	30.5417	21.8542	4.83674	4.34694
81	32.3396	78.6981	40.5208	35.5208	5.02041	2.91837
82	51.2642	62.3774	37.8958	58.1042	5.40816	2.77551
83	54.8868	69.7736	39.4583	40.6458	4.95918	2.79592
84	46.5849	61.0755	42.9792	41.8125	4.85714	2.93878
85	43.9434	44.9434	34.6667	42.7917	4.55102	3.28571
86	67.4528	70.3396	58.9583	69.25	3.73469	2.89796
87	55.3774	56.7925	59.0625	73.1875	4.16326	3.08163
88	51.9811	49.8491	31.7083	39.1042	4.20408	3.06122
89	31.4528	66.5849	33.1042	30.0208	3.5102	2.30612
90	60.3585	67.434	59.875	63.6458	4.12245	2.61225
91	66.2642	57.5849	54.1042	63	4.22449	2.44898
92	40.8302	75.7547	41.8125	58.7083	4.95918	3.30612
93	22.2264	41.2453	24.6875	22.5208	4.02041	3.79592
94	43.6604	82.9245	50.5	46.0833	4.32653	3.08163
95	28.0189	34.717	22.7708	54.0625	3.79592	4.2449
96	50.9623	43.3207	30.2083	22.1875	4.18367	2.18367
97	61.4151	9.86792	34.375	34.3333	3.77551	2.20408
98	81.5283	69.0566	68.4375	58.25	3.97959	2.57143
99	70.2264	82.0943	71.3958	76	4.14286	2.20408
100	43.1887	18.566	25.375	52.8333	5.42857	3.38775
101	74.6415	61.0566	62.0625	68.9375	4.77551	2.69388
102	45.5849	55.9811	37.5625	42.625	4.20408	3.32653
103	28.2264	44.283	26.2708	29.0625	4.73469	3
104	34.6038	40.1887	22.9375	49.125	4.89796	5.38776
105	39.5849	29.4906	22.9583	46.7083	3	6.04082
106	21.6792	77.8113	31.3958	27.8542	3.71429	3.53061
107	62.6793	65	45.8333	65.5625	3.89796	2.79592
108	26.3396	68.9623	25.5417	29.4167	4.69388	4.2449
109	36.9434	45.1321	27.5	23.5833	4.53061	4.26531
110	31.7736	33.7925	35.9167	27.2917	4.4898	2.95918
111	16.3962	42.9434	24.2917	18.4375	4.87755	4.46939
112	14.7547	40.4528	22.375	14.625	4.42857	5.32653
113	8.09434	18.5472	20.0625	15.9792	4.06122	5.26531
114	27.8679	71.283	35.5417	55.9167	3.93878	3.69388
115	28.7547	47.2264	30.75	54.7083	4.46939	3.91837
116	56.0566	82.0377	71.0208	42.0417	5.71429	5.2449
117	22.8302	67.1132	30.6667	28.3333	5.08163	4.32653
118	20.0189	78.5472	30.4167	17.9167	4.73469	4.12245
119	26.5283	79.5472	26.75	42.4792	4.67347	3.4898
120	49.4528	38.4528	25.9375	31.7083	4.16326	2.67347
121	21.5849	80.8491	29.7083	22.625	3.87755	3.20408
122	45.6415	29.7736	35.5625	50.5	4.40816	3.08163
123	16.0189	22.434	18.9167	29.7083	4.22449	3.67347
124	14.0377	46.2264	31.5833	33.5833	5.20408	4.12245
125	60.717	80.434	53.625	71.5833	4.91837	3.22449
126	60.3962	60.6793	48.0625	68.7083	5.42857	4.04082
127	53.1509	62.0755	33.9375	26	5.55102	3.04082
128	18.9811	49.7925	26.4583	21.0625	3.67347	3.28571
129	22.9434	58.6415	32.9792	29.6458	4.7551	3.34694
130	57.1887	55.0566	35.0625	41.0208	4.02041	2.91837
131	48.4906	44.6604	39.625	32.25	5.02041	2.83674
132	39.6604	45.6981	30.0417	42.5208	4.91837	2.67347
133	29.0755	37.6038	28.875	20.0625	4.95918	4.40816
134	22.7358	36.3585	29.8333	46.1458	4.93878	2.95918
135	28.1321	47.434	32.2292	36.4375	4.55102	3.32653
136	71.3208	71.5283	69.1458	48.9375	5.26531	3.10204
137	66.6038	42.9245	48.4167	60.5208	5.38776	4.10204
138	52.8113	78.3396	53.5625	41	5.2449	3.89796
139	69.0566	76.1698	65.9375	59.1667	4.81633	3.2449
140	52.1321	66.1887	43.3958	66.4792	5.53061	4.4898
141	61.1509	66.2642	39.625	52.0625	4.02041	2.28571
142	32.3396	88.6226	42.7292	51.3542	5.44898	3.14286
143	55.2075	70.434	42.3958	42.1875	4.32653	2.38775
144	62.717	58.9245	51.9792	59.4167	4.14286	3.83674
145	71.0755	65.6604	57.1875	68.2292	5	3.57143
146	80.1509	46.1887	50.8542	71.6875	3.91837	3.71429
147	59.1132	46.8868	46.0625	55.6875	3.93878	4.73469
148	44.9434	78	44.4792	22.9167	4.7551	2.83674
149	32.8491	68.9811	53.5208	49.3125	4.22449	2.61225
150	16.1509	28.1698	35.0417	28.6458	5.61224	2.57143
151	21.434	61.9434	34.1667	25.0208	4.12245	3.18367
152	23.5849	75.3208	39.7083	22.9583	4.69388	3.65306
153	27.1698	55.7736	33.3125	57.0417	5.26531	4.30612
154	12.7736	48	21.8542	17.5208	5.57143	3.73469
155	33.1321	83.4151	43.4375	25.2292	5.02041	4.04082
156	18.3962	70.3962	30.2708	19.375	5.16326	3.55102
157	49.5472	75.566	36.8333	32.4167	5.04082	2.89796
158	13.2642	35.6415	21.125	18.9792	4.95918	2.73469
159	28.6415	79.1509	44.5833	53.2917	5.08163	3.42857
160	72.7358	82.9434	52	51.5208	4.65306	2.59184
161	72.5283	84.4528	60.3125	76.4583	5.12245	3.16326
162	70.3962	72.5283	59.1875	64.9792	4.53061	2.55102
163	14.6604	36	23.7292	17.9375	4.89796	4.04082
164	24.6604	56.5094	29	21.2083	4.44898	2.28571
165	59	40.1132	30.8542	35.6667	4.34694	3.38775
166	55.566	55.0377	29.375	49.3958	3.83674	4.61224
167	15.9623	29.9811	23.6458	17.6667	4.38776	4.65306
168	45.3962	48.7358	34.2292	46.7917	4.32653	3.40816
169	71.9245	62.0943	43.0625	32.4375	4.18367	3.06122
170	53.8491	68.9811	47.0417	65.0208	4.4898	3.69388
171	40.6981	62.283	51.2292	73	4.89796	4.12245
172	63.8679	37.5283	63.3958	69.5625	4	3.42857
173	67.6415	76.2264	52.9792	73.25	3.16326	5.30612
174	70.2264	67.4528	56.0833	43.6667	5.26531	2.83674
175	56.8868	73.0943	58.2917	70.6042	5.32653	3.73469
176	62.1887	72.6226	40.5417	29.1458	4.40816	2.85714
177	52.4528	72.5094	48.4375	50	4.18367	2.91837
178	27.1698	83.8113	37.8958	42.7917	4.26531	3.18367
179	41.7547	58.8302	34.4167	39.375	4.2449	3.28571
180	32.1698	69.566	29.0833	23.6042	4.5102	3.28571
181	35.1509	45.283	33.875	44.375	4.59184	2.65306
182	18.5472	63.4717	26.1875	38.4375	5.34694	3.20408
183	64.717	57.0755	45.8958	58.1667	4.34694	1.93878
184	28.0566	57.7925	35.1667	45.875	4.63265	3.36735
185	60.9057	63.3019	52.4375	78.3333	5.18367	3.2449
186	27.3208	54.9434	35.6875	47	5.63265	3.63265
187	66.9811	33.9434	35.3958	61.7292	4.97959	2.69388
188	61.7358	54.5849	44.9792	71.4792	4.69388	4.46939
189	37.6038	71.434	30.6458	21.1042	3.57143	3.14286
190	16.9623	30.1698	33.8333	61.2083	5.06122	3.79592
191	16.0189	70.8302	29.3958	37.0208	5.44898	3.97959
192	20.1321	74.3962	39.6042	59.6458	4.89796	3.97959
193	48.6793	81.6792	53.2292	70.3542	3.67347	2.34694
194	85.566	90.9057	83.0625	87.2292	3.89796	3.81633
195	68.1321	71.4717	48.4583	30.625	4.81633	3
196	14.3208	41.7736	17.3125	17.6875	5.20408	3.12245
197	11	62.1509	23.6667	38.1875	4.32653	3.7551
198	49.4151	61.4717	59.625	68.4375	4.2449	2.87755
199	9.11321	57.5472	24.625	18.7917	5.06122	2.69388
200	62	75.7547	40.9792	28.9375	5.02041	4.12245
201	22.4717	75.9245	32.3958	22.5	3.57143	3.91837
202	52.4717	67.283	42.6875	68.1875	3.95918	3.14286
203	59.6226	84.7736	59.3333	53.375	4.34694	3.55102
204	67.8113	69.1887	63.75	73.25	4.14286	2.77551
205	65.5094	23.9057	51.2083	70.8542	3.7551	3.16326
206	60.1698	52.8868	59.2708	78.9583	4.79592	3.34694
207	56.4151	68.434	51.7917	53.9583	3.89796	3.12245
208	34.8491	80.2075	42.7917	44.7292	4.36735	2.91837
209	73.717	79.2453	53.1667	57.4792	4.61224	3.42857
210	59.566	68.8491	38.0417	54.5417	3.7551	3.65306
211	68.7358	68.1321	48.3542	67.0208	2.57143	2.46939
212	77.0566	53.3774	51.875	58.3125	4.10204	2.87755
213	51.1321	61.434	39.4375	52.0625	4.7551	4.30612
214	74.8491	39.9434	44.8542	57.9167	5.10204	3.46939
215	72.9245	61.5849	48.9583	63.125	3.83674	4.04082
216	38.0755	69.2453	45.0417	54.7292	3.81633	3.4898
217	82.6226	79.2642	64.4375	68.1875	3.53061	3.65306
218	63.7736	65.1132	64.9583	74.375	3.36735	3.38775
219	37.0755	62.6038	34.0833	33.0833	4.18367	3.2449
220	79.6415	58.2453	63.5417	59.375	5.30612	3.73469
221	50.0377	53.8113	38.7708	55.25	4.26531	3
222	48.4717	49.434	30.5208	52.9583	4.91837	3.65306
223	26.0377	59.6226	23.6458	20.8333	5.5102	4.20408
224	41.6604	80.4528	34.1875	32.8958	5.06122	3.77551
225	44.9623	54.3396	38.7708	38.0417	4.91837	3.2449
226	86.6981	79.0377	72.2708	71.9375	4.83674	2.87755
227	74.8868	74.9623	67.1875	74.9583	5.5102	2.67347
228	63.717	80.7925	53.1875	48.0833	5.22449	3.83674
229	81.7925	43.1698	64.8958	50.6875	4.67347	3.65306
230	68.2075	76.6226	68.8958	67.4167	4.89796	3.2449
231	62	29.9057	59.5208	74.2083	5.04082	3.28571
232	29.2264	23.7736	28.1458	61.1875	5.18367	3.7551
233	18.3962	69.6415	30.8958	22.4792	5.12245	3.46939
234	26.283	81.6038	37	59.1667	4.44898	2.89796
235	50.4906	92.3208	72.7917	76.1458	4.04082	3.06122
236	61.6415	78.7736	47.1875	52.2708	2.91837	2.32653
237	66.1509	66.8868	52.0208	42.9167	4.38776	2.85714
238	24.5094	54.6981	45.7292	45.4792	4.08163	1.93878
239	50.3962	53.3962	44.9375	52.6875	5.73469	2.81633
240	30.4717	68.3396	35.0417	22.2083	4.08163	2.34694
241	32.8302	62.0755	41.1875	44.1875	4.2449	4.32653
242	27.6981	65.0755	38.5625	44.1667	5.20408	4.71429
243	51.5283	75.6981	57.625	72.1667	4.18367	3.20408
244	72.3396	68.9434	62.1458	61.5625	5.55102	3.67347
245	54.3019	68.7358	43.2083	48.0833	5.59184	2.7551
246	34.7925	84.0189	48.625	22.8333	5.83674	3.2449
247	37.1321	39.6415	27.6875	50.7917	4.81633	3.59184
248	55.0566	75.6038	42.0833	25.0833	5.55102	4.08163
249	69	30.4906	44.1042	46.9583	5.28571	3.38775
250	57.566	58.5094	48.0625	67.4167	5.02041	2.93878
251	29.0377	31.4151	32.2708	41.0208	5.61224	3.28571
252	55.4151	82.6792	53.5417	30.9167	4.14286	2.26531
