# Supplementary material for: The development and testing of the TTU food cue reactivity image bank
Source: Int J Obes (Lond). 2025 Jul 26;49(10):2019–25. doi: 10.1038/s41366-025-01856-9 (PMC12532690; doi:10.1038/s41366-025-01856-9)
Supplement: Supplementary file 3 — Supplementary Table 2 [file 41366_2025_1856_MOESM3_ESM.xlsx]

## Sheet: Sheet1
Category	Pair Number	Description	Red	Green	Blue	Luminance (R*G*B)
Food	1	Smore	0.949176	0.932803	0.90924	0.805036
Object	1	Mallet	0.869411	0.857517	0.842957	0.628454
Food	2	Bread roll	0.824946	0.663856	0.448262	0.245489
Object	2	Seashell	0.855903	0.794805	0.697822	0.474711
Food	3	Biscuits in tray	0.69784	0.667133	0.628076	0.292402
Object	3	Cushioned chair	0.900953	0.889344	0.851426	0.682211
Food	4	Latte in cup	0.875284	0.857001	0.827139	0.620453
Object	4	Sand in cup	0.527602	0.514739	0.470559	0.127793
Food	5	Chocolate donuts	0.519674	0.510111	0.493029	0.130698
Object	5	Tires	0.538532	0.539102	0.532398	0.154568
Food	6	Uncooked brown rice	0.975093	0.952131	0.920257	0.854382
Object	6	Sand	0.951586	0.931728	0.904251	0.801727
Food	7	Shrimp	0.982376	0.892214	0.840127	0.736362
Object	7	Wooden ornament	0.606369	0.514956	0.415507	0.129744
Food	8	Meatball	0.525915	0.493074	0.483313	0.12533
Object	8	Marble	0.625111	0.575769	0.555463	0.199922
Food	9	Fruit Bars	0.831711	0.786616	0.789004	0.516196
Object	9	Thin Brick Sheets	0.868124	0.834826	0.813776	0.58977
Food	10	Cupcake	0.578444	0.668732	0.710492	0.274836
Object	10	Volleyball	0.693831	0.836625	0.888916	0.515995
Food	11	Brownie	0.639393	0.531661	0.492909	0.16756
Object	11	Tabletop	0.802087	0.769539	0.766781	0.473286
Food	12	Jellybeans	0.880176	0.703868	0.657538	0.407363
Object	12	Colored pebbles	0.750688	0.729349	0.769686	0.421414
Food	13	Guacamole in bowl	0.774978	0.757867	0.700615	0.411492
Object	13	Plant in bowl	0.264	0.318509	0.225057	0.0189242
Food	14	Ice cream cone	0.893307	0.819956	0.758425	0.555526
Object	14	Salt lamp	0.938024	0.841024	0.792235	0.624994
Food	15	Cake	0.569925	0.57054	0.580054	0.188613
Object	15	Playstation 4	0.698781	0.689005	0.704029	0.338964
Food	16	Raw sausage	0.936244	0.88484	0.855119	0.708403
Object	16	Portable speaker	0.9288	0.871292	0.876817	0.70957
Food	17	Jello cake	0.751103	0.691608	0.225567	0.117175
Object	17	Glass ornament	0.873158	0.840351	0.660798	0.484866
Food	18	Egg yolk in fryer	0.622411	0.522909	0.326732	0.10634
Object	18	Covered electronic	0.275273	0.25112	0.155093	0.0107211
Food	19	Sponge cake	0.605529	0.45594	0.180491	0.0498307
Object	19	Round sponge	0.963445	0.867543	0.629969	0.526547
Food	20	Corn	0.925167	0.779029	0.2953	0.212832
Object	20	Beads	0.694833	0.671383	0.0124453	0.00580573
Food	21	Bananas	0.859691	0.808612	0.581292	0.404089
Object	21	Hand Fan	0.972936	0.968647	0.803761	0.75749
Food	22	Butter	0.966838	0.930248	0.804417	0.723492
Object	22	Rectangular sponge	0.996658	0.937745	0.75275	0.703529
Food	23	Potatoes	0.875374	0.809838	0.775573	0.549812
Object	23	Rocks	0.424905	0.407181	0.439436	0.0760284
Food	24	Lemons	0.798955	0.758742	0.656037	0.39769
Object	24	Tennis balls	0.866425	0.908593	0.655588	0.516097
Food	25	Broccoli	0.774198	0.819038	0.697875	0.442521
Object	25	Tree	0.807764	0.846543	0.804693	0.550254
Food	26	Kidney beans in hand	0.760234	0.491559	0.446862	0.166992
Object	26	Rocks in hand	0.679538	0.293495	0.264733	0.0527988
Food	27	Pile of carrots	0.93241	0.373521	0.0436962	0.0152183
Object	27	Pile of crayons	0.926822	0.278653	0.0360204	0.00930271
Food	28	Multicolored carrots	0.606464	0.500514	0.37629	0.114221
Object	28	Multicolored crayons	0.550295	0.530415	0.489139	0.142772
Food	29	Yellow peppers	0.918916	0.848262	0.558268	0.435159
Object	29	Lightbulbs	0.881101	0.851907	0.679157	0.509786
Food	30	Zucchini	0.862508	0.873598	0.831897	0.626822
Object	30	Tree log	0.788126	0.779467	0.754369	0.463423
Food	31	Long John Donut	0.778341	0.746074	0.721772	0.419134
Object	31	Iphone	0.618686	0.626909	0.639952	0.248211
Food	32	Mangos	0.508934	0.378497	0.109581	0.0211085
Object	32	Rocks in river	0.672921	0.542916	0.354244	0.129419
Food	33	Peaches	0.713848	0.684828	0.523335	0.255839
Object	33	Flowers	0.656751	0.47011	0.295012	0.0910836
Food	34	Cauliflower	0.665479	0.722103	0.606879	0.291632
Object	34	Hydrangeas	0.535794	0.594467	0.498654	0.158827
Food	35	Black beans	0.916646	0.915974	0.919982	0.772438
Object	35	Ear bud covers	0.88239	0.88239	0.88239	0.68704
Food	36	Crackers	0.706707	0.521573	0.288015	0.106162
Object	36	Pennies	0.758247	0.707014	0.647732	0.347244
Food	37	Steak	0.751556	0.688799	0.663723	0.34359
Object	37	Shoe sole	0.88518	0.840024	0.818606	0.608692
Food	38	Cheese wedge	0.971545	0.955652	0.909219	0.844173
Object	38	Wooden wedge	0.981312	0.95813	0.904466	0.850401
Food	39	Salmon	0.991667	0.868935	0.801205	0.690394
Object	39	Tent Stake	0.986645	0.947867	0.940721	0.879771
Food	40	Grilled drumstick	0.910176	0.865202	0.808832	0.636944
Object	40	Toy club	0.920365	0.899669	0.883709	0.731733
Food	41	Sushi	0.816648	0.806101	0.747976	0.492393
Object	41	Frisbee	0.826454	0.850031	0.833363	0.585447
Food	42	Sausage swirl	0.672135	0.377044	0.239984	0.0608179
Object	42	Rope swirl	0.550425	0.417486	0.370511	0.0851414
Food	43	Chocolate brittle	0.627863	0.491647	0.380798	0.117547
Object	43	Garden stones	0.533682	0.502018	0.469143	0.125692
Food	44	Raw tomahawk steak	0.944764	0.897342	0.886726	0.751746
Object	44	Whoopie cushion	0.863972	0.759767	0.763408	0.501114
Food	45	Heart-shaped cake	0.745831	0.631671	0.54845	0.258386
Object	45	Heart-shaped cardboard storage box	0.821736	0.710542	0.641994	0.374846
Food	46	Raw bacon	0.972864	0.935964	0.931243	0.847958
Object	46	Cricket Bat	0.971365	0.962522	0.958052	0.89574
Food	47	Sausage links	0.957585	0.790022	0.693072	0.524318
Object	47	Cigars	0.743397	0.601117	0.530093	0.236882
Food	48	Pineapple head	0.860807	0.841096	0.765133	0.553972
Object	48	Decorative hat	0.778497	0.830195	0.665234	0.429943
Food	49	Strawberries	0.384579	0.284835	0.155548	0.0170389
Object	49	Geranium Flower	0.377244	0.314062	0.118505	0.0140402
Food	50	Milk	0.333307	0.354273	0.365572	0.0431674
Object	50	Candle	0.933099	0.93326	0.927883	0.808022
Food	51	Cocoa spread	0.863925	0.7992	0.777739	0.536989
Object	51	Jar of sunblock	0.842555	0.779136	0.675808	0.443645
Food	52	Soda bottle	0.892176	0.922287	0.862724	0.709886
Object	52	Shampoo bottle	0.914622	0.936666	0.873405	0.748243
Food	53	Corn nuts	0.906502	0.728006	0.476405	0.314399
Object	53	Yellow blocks	0.784955	0.665086	0.406525	0.212231
Food	54	Bagel	0.924607	0.735334	0.5776	0.392708
Object	54	Inner tube	0.99772	0.860143	0.641983	0.550938
Food	55	Pretzel	0.830581	0.770245	0.732009	0.468303
Object	55	Pretzel rope	0.80298	0.738959	0.664583	0.394343
Food	56	Onion ring	0.961777	0.903258	0.846625	0.735491
Object	56	Rubber bracelet	0.951974	0.876787	0.790652	0.65994
Food	57	Cookies	0.739555	0.705225	0.715647	0.373248
Object	57	Black game pieces	0.543545	0.522702	0.535244	0.152069
Food	58	Bread loaf	0.694499	0.633123	0.57442	0.252575
Object	58	Hay bale	0.867239	0.817864	0.764823	0.542476
Food	59	Orange	0.98321	0.893132	0.811929	0.712984
Object	59	Plastic ball	0.91167	0.701768	0.562196	0.359682
Food	60	Rice sushi	0.749487	0.752113	0.74366	0.4192
Object	60	Wooden logs	0.752321	0.72147	0.701694	0.380863
Food	61	Burger	0.872054	0.783618	0.705778	0.482299
Object	61	Volcanic stone	0.736934	0.715504	0.706462	0.372502
Food	62	Taco	0.869433	0.817798	0.702933	0.4998
Object	62	Rug	0.828342	0.819683	0.793337	0.538658
Food	63	Walnut	0.655235	0.640923	0.57581	0.241814
Object	63	Shoe	0.851881	0.816788	0.800353	0.55689
Food	64	Lemon Parfait	0.67668	0.644319	0.582122	0.253804
Object	64	Cleaning tissues	0.93452	0.896466	0.782173	0.655277
Food	65	Popsicle	0.95853	0.967019	0.957567	0.887585
Object	65	Dress	0.958433	0.958196	0.958123	0.879907
Food	66	Shredded spaghetti squash	0.830001	0.791021	0.619118	0.406481
Object	66	Football	0.946808	0.907167	0.70365	0.604375
Food	67	Green beans	0.293141	0.454039	0.131837	0.0175472
Object	67	Toy blocks	0.05315	0.556929	0.245064	0.00725408
Food	68	Peas	0.440813	0.625272	0.146393	0.04035
Object	68	Bracelet beads	0.66153	0.767889	0.174319	0.0885511
Food	69	Corn kernels	0.885339	0.834041	0.773949	0.571491
Object	69	Wooden bracelet beads	0.87188	0.818793	0.767769	0.548102
Food	70	Popcorn	0.709493	0.700045	0.601664	0.298833
Object	70	Jasmine flowers	0.751672	0.734614	0.568842	0.314108
Food	71	Asparagus	0.814182	0.829263	0.752838	0.508295
Object	71	Pipe cleaners	0.775127	0.897958	0.80914	0.563187
Food	72	Pile of oranges	0.549203	0.329367	0.117378	0.0212325
Object	72	Roses	0.609413	0.362086	0.0628737	0.0138737
Food	73	Cantaloupe	0.573054	0.491063	0.342492	0.0963792
Object	73	Basketballs	0.659815	0.310625	0.177236	0.0363254
Food	74	Cereal	0.611938	0.385616	0.180696	0.0426394
Object	74	Wooden rings	0.737453	0.618672	0.544842	0.248579
Food	75	Pile of onion rings	0.669904	0.491645	0.375554	0.123691
Object	75	Pile of bracelets	0.6721	0.655884	0.646287	0.284896
Food	76	Fried bacon	0.918208	0.826213	0.794351	0.602622
Object	76	Leather strap	0.731416	0.664316	0.637627	0.309817
Food	77	Sheet cake	0.455532	0.307787	0.259473	0.03638
Object	77	Purse	0.513404	0.388589	0.301106	0.0600716
Food	78	Sliced avocado	0.630175	0.675645	0.472812	0.201311
Object	78	Decorative swirl	0.615594	0.766393	0.614514	0.289919
Food	79	Coffee cake	0.614466	0.52824	0.499168	0.162022
Object	79	Belt	0.674386	0.639139	0.600215	0.258709
Food	80	Red velvet cake	0.610246	0.279022	0.295707	0.0503506
Object	80	Car	0.543337	0.364924	0.374089	0.0741731
Food	81	White cake	0.650795	0.586477	0.540466	0.206283
Object	81	Baseball	0.728271	0.699925	0.677791	0.345494
Food	82	Mocha cake	0.648401	0.577503	0.523165	0.195901
Object	82	Round purse	0.604909	0.539063	0.472439	0.154055
Food	83	German chocolate cake	0.523044	0.280894	0.196728	0.0289033
Object	83	Wallet	0.790569	0.73434	0.718647	0.417208
Food	84	Fried Triangles	0.693903	0.653479	0.568685	0.257871
Object	84	Triangle earrings	0.805289	0.780143	0.735066	0.461798
Food	85	Fried patties	0.400858	0.257206	0.115875	0.0119471
Object	85	Clear marbles	0.865363	0.825087	0.735767	0.525338
Food	86	Chickpeas	0.780485	0.548527	0.313112	0.134048
Object	86	Tan rock pile	0.713657	0.561438	0.418345	0.16762
Food	87	Trail mix	0.809713	0.676863	0.520963	0.285521
Object	87	River rocks	0.702963	0.636387	0.553556	0.247637
Food	88	Nut cake	0.646487	0.60329	0.575006	0.224263
Object	88	Round table top	0.669637	0.60932	0.580097	0.236693
Food	89	Oatmeal bar	0.710525	0.585894	0.461607	0.192164
Object	89	Layered cardboard	0.535803	0.446023	0.3643	0.0870607
Food	90	Peanuts	0.784572	0.627401	0.434726	0.21399
Object	90	Chopped wood logs	0.618059	0.490294	0.274596	0.0832108
Food	91	Noodles	0.715823	0.603342	0.434922	0.187837
Object	91	Yarn	0.581978	0.493902	0.419094	0.120464
Food	92	Chocolate parfait	0.659949	0.594732	0.586495	0.230195
Object	92	Vacuum Flask	0.74858	0.74285	0.739351	0.41114
Food	93	Caprese salad	0.751753	0.71119	0.634338	0.339142
Object	93	Cushioned sofas	0.903491	0.904278	0.823294	0.672638
Food	94	Caprese sticks	0.61904	0.580263	0.545521	0.195955
Object	94	Winter hats	0.679522	0.53771	0.518278	0.189371
Food	95	Tortillini	0.961357	0.900863	0.818745	0.709075
Object	95	Wedding ring	0.979594	0.97606	0.9596	0.917515
Food	96	Spring rolls	0.932323	0.869175	0.754895	0.611731
Object	96	Pipes	0.683439	0.685342	0.544383	0.254983
Food	97	Circular noodle	0.893314	0.821467	0.545019	0.39995
Object	97	Circular saw	0.581933	0.640811	0.66981	0.249778
Food	98	Bowtie noodle	0.953446	0.904268	0.814518	0.702254
Object	98	Bowtie	0.989117	0.978615	0.896417	0.867701
Food	99	Cranberry seeds	0.46274	0.102777	0.124959	0.00594291
Object	99	Hole beads	0.473185	0.133892	0.111687	0.00707597
Food	100	Single brownie	0.723845	0.647317	0.626387	0.293498
Object	100	TV Streaming device	0.718369	0.718056	0.733828	0.378529
Food	101	Sugar cookies	0.696202	0.585852	0.446051	0.181931
Object	101	Wooden circles	0.909697	0.799973	0.694762	0.505601
Food	102	Krispy treat	0.74131	0.607632	0.398706	0.179594
Object	102	Bath towels	0.863233	0.805746	0.715191	0.497449
Food	103	Chocolate chip cookies	0.858576	0.836741	0.817276	0.587136
Object	103	Skis	0.928868	0.924344	0.917317	0.787603
Food	104	Hotdog	0.964649	0.913331	0.803397	0.707828
Object	104	Gold bar	0.864427	0.816483	0.711084	0.501876
Food	105	Lentils	0.925619	0.931549	0.879581	0.758427
Object	105	Dollar bills	0.96134	0.959612	0.945692	0.872413
Food	106	Blue popsicle	0.874354	0.90088	0.919787	0.724505
Object	106	Button up shirt	0.833385	0.889169	0.937258	0.694527
Food	107	Soda with straw	0.339903	0.232172	0.212135	0.0167408
Object	107	Firework	0.960075	0.906168	0.884032	0.769098
Food	108	Pig in a blanket	0.874666	0.806554	0.767133	0.541186
Object	108	Violin	0.898613	0.844162	0.826983	0.627328
Food	109	Corn Ear	0.973534	0.971559	0.930818	0.88041
Object	109	Saxophone	0.953004	0.937954	0.908182	0.8118
Food	110	Fried egg	0.965352	0.948494	0.913312	0.836256
Object	110	Decorative pillow	0.920072	0.877738	0.693697	0.560218
Food	111	Candy bar	0.861609	0.825082	0.806041	0.573014
Object	111	Bed	0.918136	0.888315	0.70699	0.576617
Food	112	Soup	0.520042	0.727781	0.662468	0.250729
Object	112	Pool	0.484364	0.804374	0.892121	0.347579
Food	113	Assorted dishes	0.447012	0.367912	0.309315	0.0508702
Object	113	Tiny house	0.68587	0.545666	0.480395	0.179791
Food	114	Grape juice	0.888722	0.88548	0.891607	0.701646
Object	114	Lavender candle	0.864779	0.845391	0.886097	0.647804
Food	115	Food in tupperware	0.785725	0.764846	0.673867	0.404966
Object	115	Stack of books	0.790993	0.777331	0.762065	0.468566
Food	116	Steak on grill	0.389398	0.23645	0.153379	0.0141221
Object	116	Fire	0.482139	0.215047	0.0835359	0.0086612
Food	117	Chocolate enclosed cake	0.834479	0.805643	0.795432	0.534762
Object	117	Swinging chair	0.868989	0.835293	0.819429	0.594792
Food	118	Pears	0.790026	0.812517	0.661695	0.424749
Object	118	Tent	0.872985	0.897457	0.813896	0.637661
Food	119	Egg cartridge	0.918693	0.914784	0.911646	0.766153
Object	119	Pillow	0.947303	0.947518	0.947195	0.85019
Food	120	Blender with food	0.899833	0.887447	0.883041	0.705156
Object	120	Lipstick	0.897988	0.890019	0.889623	0.71101
Food	121	Pouring milk	0.904566	0.908685	0.893582	0.734493
Object	121	Wedding dress	0.708896	0.704307	0.704326	0.351656
Food	122	Avocado	0.89622	0.879699	0.771059	0.607906
Object	122	Earrings	0.947487	0.925629	0.876401	0.768623
Food	123	Honey on spoon	0.959481	0.935924	0.899359	0.807626
Object	123	Diamond necklace	0.994012	0.990749	0.987805	0.972806
Food	124	Fried Drumstick	0.910653	0.816217	0.74366	0.552755
Object	124	Teddy Bear	0.793233	0.6898	0.624294	0.341596
Food	125	Green apple	0.843429	0.877879	0.645777	0.478152
Object	125	Tennis ball	0.816638	0.874626	0.440188	0.314405
Food	126	Cheese blocks	0.572529	0.515721	0.182593	0.0539133
Object	126	Dice	0.61254	0.587454	0.0539259	0.0194047
Food	127	Brisket	0.780319	0.710802	0.662481	0.367447
Object	127	Toy car	0.759291	0.725165	0.701147	0.38606
Food	128	Chili dog	0.910112	0.81609	0.70183	0.521272
Object	128	Outdoor furniture	0.828788	0.768223	0.6262	0.398697
Food	129	Ribs	0.403393	0.184598	0.123727	0.00921343
Object	129	Stringed instrument	0.452633	0.217078	0.10001	0.00982665
Food	130	Bacon wrapped food	0.743907	0.578192	0.50191	0.215882
Object	130	Orange pillow	0.899082	0.586496	0.516017	0.2721
Food	131	Ham	0.756009	0.646423	0.609236	0.297734
Object	131	Large seashell	0.84845	0.82835	0.818844	0.575495
Food	132	Ice cream drumstick	0.906834	0.882958	0.842053	0.674228
Object	132	Wooden floor lamp	0.96848	0.956296	0.944106	0.874387
Food	133	Chicken sandwich	0.694294	0.552603	0.399002	0.153084
Object	133	Bus	0.523281	0.460288	0.422888	0.101857
Food	134	Sandwiches	0.761033	0.643589	0.466868	0.228668
Object	134	Pottery	0.582526	0.454428	0.384223	0.10171
Food	135	Spaghetti	0.806907	0.708609	0.572976	0.327617
Object	135	Basket	0.81895	0.746753	0.66086	0.404151
Food	136	Waffles	0.824939	0.634694	0.356574	0.186696
Object	136	Blanket	0.655066	0.494658	0.263966	0.085534
Food	137	Panna Cotta	0.7165	0.520152	0.315867	0.11772
Object	137	Wooden jar	0.556657	0.473512	0.410054	0.108084
Food	138	Chocolate cake	0.631614	0.563765	0.538855	0.191876
Object	138	Pine cone	0.635708	0.5657	0.518298	0.18639
Food	139	Cinnamon rum cake	0.606288	0.503581	0.438024	0.133736
Object	139	Bin	0.602325	0.461821	0.374956	0.1043
Food	140	Glass soda bottle	0.908498	0.882462	0.881992	0.707106
Object	140	Umbrella	0.873057	0.863897	0.862744	0.650708
Food	141	Baked potato	0.684667	0.580613	0.491067	0.195212
Object	141	Ancient décor	0.721953	0.674559	0.592181	0.288392
Food	142	Eggplant	0.573452	0.571409	0.577805	0.189332
Object	142	Exercise balls	0.698917	0.690854	0.695673	0.335905
Food	143	Chocolate candy bar	0.814297	0.769511	0.751467	0.470877
Object	143	Wooden instrument	0.849647	0.808954	0.729584	0.501462
Food	144	Rice	0.766608	0.743949	0.701035	0.399813
Object	144	Shredded paper	0.589539	0.583939	0.564028	0.194169
Food	145	French fries	0.846867	0.529314	0.129849	0.0582061
Object	145	Pencils	0.843809	0.645223	0.0728595	0.0396679
Food	146	Corn dog	0.913708	0.859014	0.780426	0.612548
Object	146	Golden ornament	0.940881	0.915622	0.863512	0.743908
Food	147	Peach cobbler	0.808268	0.524693	0.108042	0.0458197
Object	147	Yellow flower	0.826521	0.752256	0.0110813	0.00688986
Food	148	Milk chocolate	0.692027	0.656346	0.647251	0.293987
Object	148	Ottoman	0.511357	0.48174	0.472084	0.116293
Food	149	Pasta	0.761886	0.460647	0.178933	0.0627983
Object	149	Orange leaves	0.711398	0.365224	0.124215	0.0322736
Food	150	Biryani	0.742969	0.710069	0.62619	0.330353
Object	150	Quilted rug	0.620171	0.478394	0.2941	0.0872553
Food	151	Charred steaks	0.407589	0.239539	0.150854	0.0147284
Object	151	Electric guitar	0.293581	0.136912	0.0788383	0.0031689
Food	152	Triple ice cream cone	0.947745	0.926675	0.910058	0.79926
Object	152	Colored dress	0.876838	0.873335	0.869311	0.665695
Food	153	Ice cream bowl	0.635945	0.514462	0.501828	0.164183
Object	153	Knitted reindeer mug	0.330167	0.509629	0.59015	0.0993002
Food	154	plain hot dog with bun	0.905578	0.818627	0.749099	0.555331
Object	154	white and brown furniture	0.806798	0.690456	0.649021	0.361543
Food	155	Piece of chocolate cake	0.427423	0.376846	0.365916	0.0589391
Object	155	Recliner sofa	0.706657	0.657244	0.633881	0.294404
Food	156	Waffle with syrup	0.649199	0.553043	0.43654	0.156733
Object	156	Wooden chair	0.809638	0.742021	0.641835	0.385594
Food	157	Red apple	0.805006	0.708441	0.704184	0.401596
Object	157	Soccer ball	0.651477	0.469327	0.473079	0.144647
Food	158	Pepperoni pizza slice	0.67356	0.372451	0.210992	0.0529311
Object	158	Wooden desk and chair	0.838578	0.784849	0.745891	0.490914
Food	159	Watermelon	0.769402	0.246189	0.23913	0.0452957
Object	159	Poinsetta	0.567113	0.168134	0.157489	0.0150168
Food	160	Whole avocado	0.595435	0.702851	0.558455	0.233715
Object	160	Balloon	0.401818	0.540213	0.292767	0.06355
Food	161	Blueberries	0.279908	0.367223	0.556021	0.0571528
Object	161	Blue rocks	0.274629	0.29721	0.4548	0.0371219
Food	162	Circular waffle	0.732001	0.583665	0.391373	0.167211
Object	162	Geometric décor	0.80926	0.741925	0.669869	0.402196
Food	163	Turkey	0.662229	0.365251	0.175897	0.0425458
Object	163	Lambourghini	0.462934	0.243853	0.300162	0.0338846
Food	164	Green pepper	0.679978	0.72657	0.554961	0.27418
Object	164	Trash bin	0.615832	0.645954	0.610437	0.242831
Food	165	Cheeseburger	0.636681	0.500748	0.375926	0.119852
Object	165	Ancient pottery	0.692496	0.453197	0.325663	0.102205
Food	166	Fried rice	0.687933	0.520934	0.240324	0.0861245
Object	166	Hat	0.765264	0.565263	0.327537	0.141684
Food	167	Fried bacon	0.579132	0.353252	0.24415	0.0499481
Object	167	Leather car seats	0.485205	0.214492	0.205118	0.0213472
Food	168	Toasted sandwich	0.47085	0.337007	0.133247	0.0211436
Object	168	Ipad	0.320406	0.261065	0.159287	0.0133239
Food	169	Orange with stem	0.918142	0.757006	0.545323	0.37902
Object	169	Basketball	0.836801	0.572651	0.422596	0.202506
Food	170	Cocktail	0.647345	0.366957	0.171268	0.0406842
Object	170	Orange candle	0.866758	0.674294	0.529733	0.309602
Food	171	Mushrooms	0.43978	0.276462	0.133564	0.0162391
Object	171	Assorted coins	0.514605	0.374123	0.224051	0.0431356
Food	172	Layered cake	0.730701	0.592377	0.436575	0.188972
Object	172	Stacked sponges	0.646188	0.633351	0.402861	0.164876
Food	173	Carrot sticks	0.828507	0.496996	0.315352	0.129851
Object	173	Pens	0.70655	0.439671	0.357588	0.111084
Food	174	Cinnamon rolls	0.660967	0.491218	0.306585	0.0995419
Object	174	Rolled carpet	0.691947	0.591557	0.464028	0.189939
Food	175	Sliced butter	0.961039	0.927266	0.860333	0.766676
Object	175	Soap	0.953139	0.910328	0.768133	0.666485
Food	176	Cookie sandwich	0.686383	0.632449	0.579279	0.251466
Object	176	Center table	0.596584	0.577788	0.570149	0.19653
Food	177	Basket of strawberries	0.843362	0.632405	0.552414	0.294628
Object	177	Basket of roses	0.765643	0.620219	0.536563	0.254795
Food	178	T-bone steak	0.647571	0.584231	0.567737	0.214792
Object	178	Leather football	0.707468	0.660517	0.639137	0.298665
Food	179	Beef taco	0.896611	0.814771	0.62681	0.457905
Object	179	Decorative hand fan	0.742568	0.67921	0.595391	0.300291
Food	180	Barbeque drumstick	0.431169	0.242832	0.194322	0.0203459
Object	180	Acoustic guitar	0.579881	0.273708	0.109277	0.0173442
Food	181	Biscuits	0.720503	0.631152	0.43766	0.199025
Object	181	Poker chips	0.386808	0.316549	0.141806	0.0173633
Food	182	Cooked sausage links	0.53624	0.30733	0.222387	0.0366499
Object	182	Leather gloves	0.714821	0.586936	0.50345	0.211225
Food	183	Frozen chocolate drink	0.630329	0.567963	0.505836	0.181091
Object	183	Vase	0.766412	0.714233	0.680687	0.372606
Food	184	Berry ice cream	0.526045	0.482245	0.481131	0.122054
Object	184	Tulip vase	0.540195	0.475814	0.404077	0.103861
Food	185	Whipped topping	0.964696	0.900897	0.901586	0.783561
Object	185	Shaving Foam	0.906161	0.818987	0.81749	0.606686
Food	186	Green grapes	0.572695	0.611383	0.242514	0.0849127
Object	186	Green rocks	0.0464486	0.38318	0.118643	0.00211163
Food	187	Sliced cantaloupe	0.840657	0.722144	0.562715	0.34161
Object	187	Plate	0.973173	0.87776	0.5186	0.442995
Food	188	Whole pineapple	0.866108	0.763866	0.706467	0.467392
Object	188	Carved pumpkin décor	0.957179	0.852819	0.718616	0.586607
Food	189	Ketchup	0.847458	0.789274	0.779475	0.521372
Object	189	Red dress	0.922519	0.726727	0.73083	0.489962
Food	190	Almonds	0.564556	0.293243	0.151397	0.025064
Object	190	Screws	0.509478	0.371876	0.109256	0.0206999
Food	191	Broccoli head	0.455558	0.581146	0.440668	0.116665
Object	191	Green pillow	0.398402	0.46827	0.401764	0.0749531
Food	192	Cooked cauliflower	0.595667	0.406911	0.107041	0.0259449
Object	192	Coin pile	0.655014	0.436837	0.057667	0.0165005
Food	193	Fried eggs	0.660882	0.600753	0.49768	0.197592
Object	193	Daisies	0.922722	0.865275	0.706156	0.563801
Food	194	Whole eggs	0.839203	0.833774	0.831506	0.581809
Object	194	Ping pong balls	0.74327	0.732487	0.718093	0.390956
Food	195	Tomato	0.853731	0.431381	0.433993	0.159833
Object	195	Bowling ball	0.819044	0.53214	0.532708	0.232179
Food	196	Sliced bread	0.913431	0.764138	0.617188	0.430789
Object	196	Model ship	0.632244	0.583346	0.52335	0.19302
Food	197	Dinner roll	0.731935	0.514562	0.336307	0.126662
Object	197	Wooden elephant	0.7397	0.606592	0.469202	0.210529
Food	198	Colored marshmallows	0.734333	0.686356	0.667771	0.336565
Object	198	Colored erasers	0.762531	0.628264	0.607656	0.29111
Food	199	Ready-made spaghetti	0.819217	0.4812	0.263325	0.103805
Object	199	Painting	0.802034	0.446489	0.136499	0.0488801
Food	200	Chocolate cupcake	0.558166	0.526603	0.516419	0.151792
Object	200	Cushioned center table	0.564028	0.54963	0.543384	0.168453
Food	201	Chocolate ice cream	0.780107	0.729862	0.691085	0.393483
Object	201	Bike helmet	0.592133	0.548314	0.518834	0.168452
Food	202	Bread rolls	0.717552	0.508321	0.317511	0.115811
Object	202	Tree ornaments	0.88838	0.656111	0.404703	0.235892
Food	203	Linked sausage	0.650906	0.532969	0.478769	0.166091
Object	203	Beaded necklace	0.844359	0.775576	0.7642	0.500447
Food	204	Cream cheese	0.314088	0.334852	0.356219	0.0374646
Object	204	Skin cream	0.430469	0.448013	0.461655	0.0890327
Food	205	Colored jellybeans	0.480121	0.219022	0.109886	0.0115553
Object	205	Colored rocks	0.394658	0.367146	0.333835	0.0483717
Food	206	Assorted candies	0.929326	0.797681	0.652166	0.483454
Object	206	Pencil erasers	0.756833	0.70759	0.694741	0.372053
Food	207	Gingerbread cookie	0.86	0.780848	0.695094	0.466776
Object	207	Teddy bear keychain	0.803576	0.730106	0.650081	0.3814
Food	208	Chicken nuggets	0.762408	0.651339	0.448822	0.222879
Object	208	Knitted slippers	0.919506	0.820371	0.661933	0.49932
Food	209	Glazed donut	0.834143	0.719358	0.587025	0.352243
Object	209	Infinity scarf	0.88554	0.735592	0.546366	0.355901
Food	210	Raw beef	0.825065	0.466587	0.447474	0.172262
Object	210	Red purse	0.657926	0.433199	0.440093	0.125432
Food	211	Burrito	0.58055	0.547353	0.51633	0.164072
Object	211	Empty toilet paper roll	0.635849	0.595741	0.554632	0.210095
Food	212	Cooked sausage swirl	0.70876	0.297222	0.129721	0.027327
Object	212	Raffia mat	0.747893	0.491633	0.185626	0.0682526
Food	213	Cupcake tower	0.559259	0.543816	0.52072	0.158369
Object	213	Stacked bins	0.628505	0.614368	0.594786	0.229667
Food	214	Pizza	0.769818	0.54618	0.381947	0.160593
Object	214	Large raffia mat	0.726053	0.611604	0.480514	0.213376
Food	215	Onion rings	0.902913	0.869189	0.813988	0.63882
Object	215	Plastic rings	0.915996	0.771336	0.584947	0.413289
Food	216	Cooked shrimp	0.731533	0.470599	0.311341	0.107182
Object	216	Orange roses	0.715368	0.316776	0.113589	0.0257407
Food	217	Crab	0.842497	0.578872	0.483568	0.235835
Object	217	Decorative crab	0.774193	0.621717	0.546732	0.263158
Food	218	Popcorn	0.86246	0.780297	0.588599	0.396112
Object	218	White flowers	0.724782	0.707345	0.609689	0.31257
Food	219	Stacked pancakes	0.767379	0.596166	0.359007	0.16424
Object	219	Stacked towels	0.902167	0.820214	0.672624	0.497721
Food	220	Chocolate bunny	0.821583	0.781273	0.748778	0.480626
Object	220	Glass bunny	0.866528	0.819793	0.766101	0.544218
Food	221	Banana	0.943117	0.895811	0.8122	0.686191
Object	221	Highlighter marker	0.933811	0.942451	0.811669	0.714326
Food	222	Lettuce	0.930395	0.927021	0.789346	0.680808
Object	222	White shoe	0.938453	0.922584	0.869307	0.752647
Food	223	Cucumber	0.854436	0.905144	0.773342	0.598093
Object	223	Boat	0.737397	0.767867	0.740817	0.419467
Food	224	Fudge popsicle	0.910424	0.888139	0.875128	0.707614
Object	224	Lampstand	0.858896	0.822716	0.800882	0.565926
Food	225	Blueberry muffin	0.76076	0.666689	0.611432	0.310113
Object	225	Tree table	0.891406	0.777546	0.660781	0.457993
Food	226	Piano dessert	0.699989	0.689774	0.680272	0.328459
Object	226	Piano	0.629992	0.629992	0.629992	0.250038
Food	227	Uncooked noodles	0.628572	0.548049	0.333967	0.115048
Object	227	Rubber bands	0.670559	0.542992	0.334913	0.121944
Food	228	Peanut butter cup	0.502427	0.373294	0.32994	0.0618813
Object	228	Makeup powder	0.619959	0.413204	0.330325	0.0846193
Food	229	Chocolate fountain	0.432977	0.313727	0.257425	0.0349676
Object	229	Water fountain	0.719432	0.702026	0.676583	0.341715
Food	230	Cereal flakes	0.831326	0.624945	0.220485	0.114549
Object	230	Yellow leaves	0.808198	0.612433	0.187743	0.0929269
Food	231	Olive oil	0.929652	0.885848	0.790025	0.650609
Object	231	Olive oil shampoo	0.92671	0.93427	0.890044	0.770598
Food	232	Submarine sandwich	0.884783	0.82546	0.675144	0.493094
Object	232	Cognac shoe	0.912387	0.820826	0.755143	0.565535
Food	233	Avocado tray	0.810358	0.806812	0.736056	0.481239
Object	233	Green chairs	0.900958	0.908787	0.865043	0.70828
Food	234	Sliced carrots	0.735854	0.286308	0.127978	0.0269625
Object	234	Orange toy pieces	0.647987	0.201369	0.112839	0.0147237
Food	235	Candy canes	0.687047	0.378942	0.320874	0.0835398
Object	235	Straws	0.863602	0.685439	0.627501	0.371447
Food	236	Cherry	0.852318	0.769056	0.778552	0.510326
Object	236	Floating lantern	0.892081	0.771873	0.784875	0.540444
Food	237	Onion	0.878092	0.673197	0.512259	0.302811
Object	237	Lamp shade	0.885532	0.791277	0.610142	0.427527
Food	238	Assorted peppers	0.576658	0.252087	0.0554846	0.00806569
Object	238	Fish in water	0.447694	0.222453	0.129621	0.0129091
Food	239	Chicken cutlet	0.591583	0.454973	0.213186	0.0573799
Object	239	Goldfish	0.542182	0.462079	0.0774183	0.0193957
Food	240	Hushpuppies	0.60801	0.447181	0.344657	0.093709
Object	240	Recessed arm sofa	0.759329	0.637915	0.568629	0.275437
Food	241	Seafood	0.673598	0.572595	0.383237	0.147814
Object	241	Pottery teapot	0.546976	0.423437	0.20544	0.047582
Food	242	Chips	0.797122	0.654033	0.236209	0.123146
Object	242	Yellow rose	0.840146	0.605924	0.0282592	0.0143858
Food	243	Honey	0.751478	0.672592	0.600521	0.303526
Object	243	Shower gel	0.943835	0.84201	0.777572	0.61795
Food	244	Bread swirl	0.626497	0.427506	0.204641	0.0548092
Object	244	Yellow seashell	0.789866	0.481701	0.152258	0.0579311
Food	245	Corn on the cob	0.749252	0.618131	0.33924	0.157114
Object	245	Kayak	0.955192	0.856632	0.575476	0.470882
Food	246	Lettuce head	0.789814	0.830975	0.710374	0.466229
Object	246	Green tent	0.752023	0.793569	0.642977	0.383717
Food	247	Red cabbage	0.557347	0.391885	0.402536	0.0879204
Object	247	Paddle	0.887396	0.656837	0.68662	0.400213
Food	248	Collard green wrap	0.577321	0.634314	0.541243	0.198204
Object	248	Backpack	0.557658	0.608578	0.561693	0.190627
Food	249	Baked beans	0.933929	0.630327	0.41195	0.242507
Object	249	Wooden coaster	0.65262	0.552517	0.484228	0.174605
Food	250	Cornbread	0.559595	0.501413	0.394579	0.110714
Object	250	Bowl	0.448599	0.344314	0.153465	0.023704
Food	251	Banana pudding	0.91141	0.85238	0.715247	0.555653
Object	251	Chess pieces	0.779723	0.695891	0.613767	0.333031
Food	252	Strawberry jello	0.734387	0.32897	0.311997	0.0753758
Object	252	Red ring	0.627569	0.418391	0.404357	0.106172
